# Supplementary material for: Bone Mineral Density in Congenital Generalized Lipodystrophy: The Role of Bone Marrow Tissue, Adipokines, and Insulin Resistance
Source: Int J Environ Res Public Health. 2021 Sep 15;18(18):9724. doi: 10.3390/ijerph18189724 (PMC8465110; doi:10.3390/ijerph18189724)
Supplement: Supplementary file 1 [file ijerph-18-09724-s001.zip]

Archive with 1 entries (1 files):
- ijerph-1276244-supplementary.pdf
